# Supplementary material for: GD2 and its biosynthetic enzyme GD3 synthase promote tumorigenesis in prostate cancer by regulating cancer stem cell behavior
Source: Sci Rep. 2024 Jun 12;14:13523. doi: 10.1038/s41598-024-60052-3 (PMC11169677; doi:10.1038/s41598-024-60052-3)
Supplement: Supplementary file 2 — Supplementary Information 2. [file 41598_2024_60052_MOESM2_ESM.xlsx]

## Sheet: Sheet1
Fig. 1B
EXPT-1				EXPT-2				EXPT-3
	TP53	RB1	GAPDH	C4-2	TP53	RB1	GAPDH	C4-2	TP53	RB1	GAPDH
C4-2	24.1572	26.5342	28.7751		21.6249	22.8124	17.5745		24.0949	25.8825	20.0657
	24.1539	26.4406	28.5998		21.4393	22.9446	17.7581		24.1739	25.8059	20.3439
	24.2565	26.6816	28.0745		21.7401	22.9953	17.876		24.1308	26.0903	20.5164
C4-2 TP53 KD	TP53	RB1	GAPDH	C4-2 TP53 KD	TP53	RB1	GAPDH	C4-2 TP53 KD	TP53	RB1	GAPDH
	25.986	24.2446	26.6547		22.7755	21.5439	16.5698		25.236	25.2805	19.3213
	25.7427	24.1382	25.9092		22.9169	21.3396	16.5296		24.7365	25.201	19.5058
	25.707	24.1645	25.7425		22.9191	21.7021	16.5282		25.1221	25.2925	19.6718
C4-2 RB1 KD	TP53	RB1	GAPDH	C4-2 RB1 KD	TP53	RB1	GAPDH	C4-2 RB1 KD	TP53	RB1	GAPDH
	21.4179	28.8445	25.7266		25.8141	28.296	21.2944		24.2121	27.5184	20.4582
	21.0541	26.9223	25.1999		25.0697	28.2855	21.1764		24.5173	27.198	20.4443
	21.6417	27.0465	25.2901		25.2611	28.1774	21.6556		24.4281	27.4658	20.654
Fig. 1E
EXPT-1
C4-2	ST3GAL5	GAPDH	△CT		C4-2 TP KD Cells	ST3GAL5	GAPDH	△CT	△△CT	2^-△△CT		C4-2 RB1 KD Cells	ST3GAL5	GAPDH	△CT	△△CT	2^-△△CT
	28.4998	20.0657	8.43413			26.2233	19.3213	6.90194	-1.53219	2.89225			27.5552	20.4582	7.09698	-1.33714	2.52651
	28.2872	20.3439	7.94336			26.0262	19.5058	6.5204	-1.42296	2.68136			27.5205	20.4443	7.07622	-0.867142	1.82405
	29.1365	20.5164	8.62018			26.3821	19.6718	6.71026	-1.90992	3.75788			27.8823	20.654	7.22823	-1.39195	2.62434
			8.33256					6.71086		3.1105					7.13381		2.32496
									SD	0.570482							0.436556
	ST8SIA1	GAPDH	△CT			ST8SIA1	GAPDH	△CT	△△CT	2^-△△CT			ST8SIA1	GAPDH	△CT	△△CT	2^-△△CT
	34.1513	20.0657	14.0856			30.0991	19.3213	10.7778	-3.30783	9.90278			32.0548	20.4582	11.5967	-2.48891	5.61355
	35.435	20.3439	15.0911			30.9859	19.5058	11.4801	-3.61098	12.2183			32.4537	20.4443	12.0094	-3.08172	8.46625
	35.0941	20.5164	14.5777			31.054	19.6718	11.3822	-3.19559	9.16151			32.2689	20.654	11.6149	-2.96286	7.79669
			14.5848					11.2134		10.4275					11.7403		7.29216
									SD	1.59455							1.49177
	B4GALNT1	GAPDH	△CT			B4GALNT1	GAPDH	△CT	△△CT	2^-△△CT			B4GALNT1	GAPDH	△CT	△△CT	2^-△△CT
	27.3321	20.0657	7.26644			24.734	19.3213	5.41268	-1.85376	3.6144			26.6194	20.4582	6.16123	-1.10521	2.1513
	27.351	20.3439	7.00709			25.1518	19.5058	5.64605	-1.36104	2.56869			26.1883	20.4443	5.74404	-1.26305	2.40002
	27.602	20.5164	7.08569			24.9737	19.6718	5.30187	-1.78382	3.44337			26.3711	20.654	5.71708	-1.36861	2.58222
			7.11974					5.45353		3.20882					5.87412		2.37785
									SD	0.560922							0.216316
EXPT-2
C4-2	ST3GAL5	GAPDH	△CT		C4-2 TP KD Cells	ST3GAL5	GAPDH	△CT	△△CT	2^-△△CT		C4-2 RB1 KD Cells	ST3GAL5	GAPDH	△CT	△△CT	2^-△△CT
	29.5048	18.1621	11.3426			29.7511	22.0277	7.72339	-3.45345	10.9545			30.7955	22.1512	8.64425	-2.69838	6.49072
	28.3741	18.0972	10.2769			29.5085	22.4957	7.01283	-3.2641	9.60708			30.3818	22.0709	8.31081	-1.96612	3.90715
	30.5311	18.7366	11.7945			30.534	22.2165	8.31748	-3.47701	11.1349			31.8351	22.788	9.04709	-2.7474	6.71508
			11.138					7.68456		10.5655					8.66738		5.70432
									SD	0.83488						SD	1.56043
	ST8SIA1	GAPDH	△CT			ST8SIA1	GAPDH	△CT	△△CT	2^-△△CT			ST8SIA1	GAPDH	△CT	△△CT	2^-△△CT
	38.924	18.1621	20.7618			39.076	22.0277	17.0483	-4.10332	17.1878			38.456	22.1512	16.3048	-4.45705	21.9636
	39.4895	18.0972	21.3923			39.342	22.4957	16.8463	-4.54593	23.3595			38.977	22.0709	16.9061	-4.48621	22.4122
	39.6363	18.7366	20.8997			39.0657	22.2165	16.8492	-4.0505	16.57			39.8957	22.788	17.1077	-3.79202	13.852
			21.0179					16.9146		19.0391					16.7728		19.4093
									SD	3.75428							4.81799
	B4GALNT1	GAPDH	△CT			B4GALNT1	GAPDH	△CT	△△CT	2^-△△CT			B4GALNT1	GAPDH	△CT	△△CT	2^-△△CT
	26.4434	18.1621	8.28125			27.7304	22.0277	5.70273	-2.57852	5.97325			28.6528	22.1512	6.50155	-1.7797	3.43355
	26.425	18.0972	8.32777			27.8458	22.4957	5.35012	-2.97764	7.87699			28.65	22.0709	6.57905	-1.74872	3.3606
	26.541	18.7366	7.80446			27.9667	22.2165	5.75021	-2.05425	4.15328			28.5665	22.788	5.77846	-2.026	4.07274
			8.13783					5.60102		6.00117					6.28635		3.62229
										1.86201							0.391797
EXPT-3
C4-2	ST3GAL5	GAPDH	△CT		C4-2 TP KD Cells	ST3GAL5	GAPDH	△CT	△△CT	2^-△△CT		C4-2 RB1 KD Cells	ST3GAL5	GAPDH	△CT	△△CT	2^-△△CT
	27.9666	16.3644	11.6022			28.1386	18.3729	9.76571	-1.83649	3.57141			29.0309	18.5222	10.5087	-1.09346	2.13385
	28.1253	16.8864	11.239			28.872	19.4055	9.46651	-1.77246	3.41637			28.3932	18.785	9.60813	-1.63084	3.09694
	29.3516	17.342	12.0096			28.2246	17.3503	10.8743	-1.13528	2.19662			28.8025	18.5589	10.2436	-1.76599	3.40108
			11.6169					10.0355		3.06147					10.1201		2.87729
									SD	0.615573						SD	0.661549
	ST8SIA1	GAPDH	△CT			ST8SIA1	GAPDH	△CT	△△CT	2^-△△CT			ST8SIA1	GAPDH	△CT	△△CT	2^-△△CT
	41	16.3644	24.6356			38.8409	18.3729	20.468	-4.16758	17.9708			39.842	18.5222	21.3198	-3.31576	9.95735
	39.6973	16.8864	22.8109			38.286	19.4055	18.8805	-3.93037	15.2461			38.278	18.785	19.493	-3.3179	9.97212
	41	17.342	23.658			37.0203	17.3503	19.67	-3.988	15.8675			38.7671	18.5589	20.2082	-3.44985	10.9272
			23.7015					19.6728		16.3615					20.3403		10.2856
									SD	1.42791						SD	0.555732
	B4GALNT1	GAPDH	△CT			B4GALNT1	GAPDH	△CT	△△CT	2^-△△CT			B4GALNT1	GAPDH	△CT	△△CT	2^-△△CT
	27.222	16.3644	10.8576			27.6567	18.3729	9.28378	-1.57379	2.97686			27.2579	18.5222	8.7357	-2.12188	4.35259
	26.5316	16.8864	9.64525			27.0718	19.4055	7.66635	-1.9789	3.94193			26.4342	18.785	7.64921	-1.99604	3.98903
	25.9716	17.342	8.62964			24.2021	17.3503	6.85176	-1.77788	3.42921			25.4695	18.5589	6.91056	-1.71908	3.29226
			9.71082					7.93396		3.44933					7.76516		3.87796
									SD	0.482852						SD	0.538824
Fig. 5C, D
EXPT-1
PCR Array# PAMM-176Z
Expt 1	Control	KO			Expt 2	Control	KO			Expt 3	Control	KO
Position	Control Group 1	Test Group 1	Symbol		Position	Control Group 2	Test Group 2	Symbol		Position	Control Group 3	Test Group 3	Symbol
A01	35.5838	33.6843	Abcb5		A01	Undetermined	Undetermined	Abcb5		A01	34.6011	Undetermined	Abcb5
A02	24.9582	25.3955	Abcg2		A02	25.0769	25.4566	Abcg2		A02	24.9434	25.271	Abcg2
A03	23.2209	24.0985	Alcam		A03	23.3352	24.1815	Alcam		A03	23.5574	24.147	Alcam
A04	30.5623	28.6099	Aldh1a1		A04	30.1263	29.2208	Aldh1a1		A04	29.8817	28.5	Aldh1a1
A05	25.6073	26.001	Atm		A05	25.8515	26.2582	Atm		A05	26.5842	25.957	Atm
A06	27.9978	28.1443	Atxn1		A06	28.3508	27.9179	Atxn1		A06	28.4581	27.635	Atxn1
A07	22.2729	20.8756	Axl		A07	22.4135	20.9605	Axl		A07	22.5438	20.807	Axl
A08	22.187	21.4685	Bmi1		A08	22.178	21.5744	Bmi1		A08	22.464	21.348	Bmi1
A09	35.3097	34.1161	Bmp7		A09	34.9855	Undetermined	Bmp7		A09	37.0425	35.62	Bmp7
A10	25.8328	23.2738	Cd24a		A10	25.7666	23.4713	Cd24a		A10	25.8291	23.015	Cd24a
A11	30.7353	31.4543	Cd34		A11	30.496	32.0578	Cd34		A11	30.3573	31.009	Cd34
A12	23.6281	23.5129	Cd38		A12	23.7326	23.5671	Cd38		A12	23.9702	23.499	Cd38
B01	20.8127	19.6102	Cd44		B01	20.8856	19.5723	Cd44		B01	21.1289	19.655	Cd44
B02	23.6874	23.3598	Chek1		B02	23.743	23.3094	Chek1		B02	23.8987	23.206	Chek1
B03	Undetermined	Undetermined	Dach1		B03	34.8137	Undetermined	Dach1		B03	33.9096	34.332	Dach1
B04	24.3571	23.5218	Ddr1		B04	24.335	23.4945	Ddr1		B04	24.5102	23.547	Ddr1
B05	Undetermined	32.9379	Dkk1		B05	33.9657	Undetermined	Dkk1		B05	32.706	Undetermined	Dkk1
B06	33.4225	27.9153	Dll1		B06	33.4669	27.8186	Dll1		B06	32.3507	27.57	Dll1
B07	Undetermined	33.7063	Dll4		B07	35.6467	37.7582	Dll4		B07	Undetermined	Undetermined	Dll4
B08	21.7094	21.6866	Dnmt1		B08	21.5919	21.8715	Dnmt1		B08	21.9006	21.457	Dnmt1
B09	29.4373	29.9821	Egf		B09	29.478	30.498	Egf		B09	29.8447	30	Egf
B10	30.2752	28.4001	Eng		B10	30.0251	28.4737	Eng		B10	30.6487	28.232	Eng
B11	27.8608	34.2799	Epcam		B11	27.6204	35.7813	Epcam		B11	27.7006	34.324	Epcam
B12	27.7638	25.9239	Erbb2		B12	27.8437	25.8365	Erbb2		B12	28.1939	25.67	Erbb2
C01	21.9943	21.8968	Etfa		C01	22.0618	22.179	Etfa		C01	21.8815	21.721	Etfa
C02	34.8329	34.4755	Fgfr2		C02	35.6269	35.6376	Fgfr2		C02	34.2131	35.618	Fgfr2
C03	23.4429	23.457	Flot2		C03	23.4029	23.4774	Flot2		C03	23.6447	23.456	Flot2
C04	26.5719	24.7892	Foxa2		C04	26.4606	24.573	Foxa2		C04	26.4387	24.585	Foxa2
C05	25.5289	25.5022	Foxp1		C05	25.578	25.5463	Foxp1		C05	25.9886	25.402	Foxp1
C06	23.5471	23.429	Fzd7		C06	23.6261	23.464	Fzd7		C06	23.8627	23.42	Fzd7
C07	26.6208	27.8378	Gata3		C07	26.7832	28.0969	Gata3		C07	26.8188	27.902	Gata3
C08	23.1177	22.8155	Gsk3b		C08	23.2938	22.9139	Gsk3b		C08	23.8042	22.812	Gsk3b
C09	20.6359	20.9643	Hdac1		C09	20.662	21.1486	Hdac1		C09	20.7797	20.909	Hdac1
C10	21.1495	19.8546	Id1		C10	21.2031	19.8646	Id1		C10	21.3972	19.809	Id1
C11	24.2342	23.8737	Ikbkb		C11	24.2276	23.9367	Ikbkb		C11	24.4476	23.8	Ikbkb
C12	33.5473	31.6755	Itga2		C12	33.7323	33.3355	Itga2		C12	33.1751	32.977	Itga2
D01	34.1996	32.6414	Itga4		D01	32.8095	36.4717	Itga4		D01	32.8487	34.956	Itga4
D02	24.4591	21.9398	Itga6		D02	24.5747	22.0799	Itga6		D02	24.677	21.792	Itga6
D03	20.3607	19.5004	Itgb1		D03	20.5456	19.4903	Itgb1		D03	20.6567	19.551	Itgb1
D04	26.6843	24.6196	Jag1		D04	26.7759	24.677	Jag1		D04	26.9812	24.672	Jag1
D05	24.8123	24.5195	Jak2		D05	24.8115	24.5634	Jak2		D05	25.3717	24.416	Jak2
D06	32.6714	31.7076	Kit		D06	32.3129	32.6105	Kit		D06	31.9254	32.905	Kit
D07	24.3098	21.8558	Kitl		D07	24.4784	21.8928	Kitl		D07	24.2481	21.713	Kitl
D08	34.8486	32.7575	Klf17		D08	34.9152	Undetermined	Klf17		D08	33.1526	38.493	Klf17
D09	26.9956	25.4311	Klf4		D09	27.1746	25.5147	Klf4		D09	27.4009	25.346	Klf4
D10	24.2387	23.4356	Lats1		D10	24.3245	23.5397	Lats1		D10	24.7769	23.516	Lats1
D11	32.8672	34.1955	Lin28a		D11	32.1058	39.288	Lin28a		D11	33.3381	35.341	Lin28a
D12	31.8456	34.4747	Lin28b		D12	32.2176	38.0549	Lin28b		D12	32.4052	37.896	Lin28b
E01	24.3493	24.6371	Maml1		E01	24.4308	24.5766	Maml1		E01	24.642	24.649	Maml1
E02	27.2271	24.6182	Mertk		E02	27.1703	24.7521	Mertk		E02	27.5191	24.731	Mertk
E03	Undetermined	32.1672	Ms4a1		E03	34.9241	Undetermined	Ms4a1		E03	34.2234	36.999	Ms4a1
E04	29.0329	29.4666	Muc1		E04	29.2149	29.654	Muc1		E04	28.7942	29.518	Muc1
E05	28.4873	26.555	Myc		E05	28.9055	26.4389	Myc		E05	28.7447	26.618	Myc
E06	29.3918	32.2626	Mycn		E06	29.7655	32.1926	Mycn		E06	29.7475	33.536	Mycn
E07	32.6488	31.7883	Nanog		E07	32.5271	32.664	Nanog		E07	31.7445	32.588	Nanog
E08	22.8263	22.6148	Nfkb1		E08	22.9499	22.7228	Nfkb1		E08	23.2819	22.665	Nfkb1
E09	23.013	23.3598	Nos2		E09	22.8258	23.3508	Nos2		E09	21.9249	22.548	Nos2
E10	24.7209	25.717	Notch1		E10	25.0783	25.8723	Notch1		E10	25.2775	25.695	Notch1
E11	25.306	25.407	Notch2		E11	25.443	25.4017	Notch2		E11	25.76	25.175	Notch2
E12	28.0803	30.8069	Pecam1		E12	27.9762	31.4463	Pecam1		E12	28.2665	30.279	Pecam1
F01	23.1662	23.9083	Plat		F01	23.4014	23.9828	Plat		F01	23.4906	23.978	Plat
F02	20.9221	20.5684	Plaur		F02	20.9201	20.5925	Plaur		F02	21.2838	20.573	Plaur
F03	33.9299	33.7358	Pou5f1		F03	33.6939	36.3286	Pou5f1		F03	34.6932	37.331	Pou5f1
F04	36.1742	33.2413	Prom1		F04	34.8845	Undetermined	Prom1		F04	34.8571	34.924	Prom1
F05	24.9944	24.5645	Ptch1		F05	25.2293	24.4663	Ptch1		F05	25.4473	24.435	Ptch1
F06	36.2811	31.4823	Ptprc		F06	33.7025	31.2213	Ptprc		F06	33.6842	32.464	Ptprc
F07	21.3338	20.8752	Sav1		F07	21.3673	21.0632	Sav1		F07	21.6867	20.812	Sav1
F08	23.9635	23.3133	Sirt1		F08	23.9635	23.3641	Sirt1		F08	24.4172	23.397	Sirt1
F09	25.0826	23.9985	Smo		F09	24.9838	24.1235	Smo		F09	24.6977	23.517	Smo
F10	27.7165	27.8469	Snai1		F10	27.8659	27.7754	Snai1		F10	27.5907	27.603	Snai1
F11	25.7579	24.4604	Snai2		F11	25.817	24.493	Snai2		F11	25.9646	24.283	Snai2
F12	24.9461	25.4325	Sox2		F12	24.9021	25.3591	Sox2		F12	25.1084	25.228	Sox2
G01	22.1122	22.3733	Stat3		G01	22.2589	22.4158	Stat3		G01	22.6333	22.492	Stat3
G02	24.6591	24.8838	Taz		G02	24.7387	24.9062	Taz		G02	24.8542	24.681	Taz
G03	26.3326	26.0651	Tgfbr1		G03	26.3582	26.1658	Tgfbr1		G03	26.6715	25.94	Tgfbr1
G04	29.6738	29.9162	Thy1		G04	29.2114	30.5483	Thy1		G04	27.9695	29.099	Thy1
G05	22.6043	22.4913	Twist1		G05	22.7072	22.4576	Twist1		G05	22.7455	22.434	Twist1
G06	22.1732	21.8045	Twist2		G06	21.9931	21.6967	Twist2		G06	22.0894	21.658	Twist2
G07	24.4481	23.8008	Wee1		G07	24.4342	23.9081	Wee1		G07	24.6431	23.682	Wee1
G08	39.9293	34.4051	Wnt1		G08	35.7641	36.9401	Wnt1		G08	37.3126	39.728	Wnt1
G09	24.3281	22.9461	Wwc1		G09	24.3933	23.1051	Wwc1		G09	24.5539	22.76	Wwc1
G10	20.9291	20.754	Yap1		G10	21.1423	20.8452	Yap1		G10	21.4048	20.714	Yap1
G11	24.1756	24.0911	Zeb1		G11	24.3071	24.2456	Zeb1		G11	24.583	24.159	Zeb1
G12	23.5389	23.5541	Zeb2		G12	23.7241	23.536	Zeb2		G12	24.2742	23.396	Zeb2
H01	16.4692	15.8201	Actb		H01	16.476	15.742	Actb		H01	16.7298	15.849	Actb
H02	19.1013	18.8762	B2m		H02	19.223	18.8294	B2m		H02	19.3934	18.987	B2m
H03	16.4376	16.5318	Gapdh		H03	16.4627	16.5676	Gapdh		H03	16.6578	16.503	Gapdh
H04	21.186	21.0103	Gusb		H04	21.1608	21.1203	Gusb		H04	21.4872	20.887	Gusb
H05	16.5812	16.8343	Hsp90ab1		H05	16.5722	16.8225	Hsp90ab1		H05	16.8774	16.848	Hsp90ab1
H06	38.4165	37.252	MGDC		H06	34.2754	Undetermined	MGDC		H06	38.0776	39.777	MGDC
H07	21.4889	21.9838	RTC		H07	21.4981	22.2695	RTC		H07	21.516	21.861	RTC
H08	21.4747	22.1247	RTC		H08	21.4765	22.3191	RTC		H08	21.4794	21.961	RTC
H09	21.4525	22.1717	RTC		H09	21.4779	22.3142	RTC		H09	21.5111	21.911	RTC
H10	18.442	18.6425	PPC		H10	18.6099	18.8063	PPC		H10	18.0982	18.011	PPC
H11	18.6443	18.6302	PPC		H11	18.6602	18.885	PPC		H11	18.1547	17.963	PPC
H12	18.5792	18.7583	PPC		H12	18.6103	18.9657	PPC		H12	18.2585	18.142	PPC
